# Supplementary material for: Preimplantation genetic testing in couples with balanced chromosome rearrangement: a four-year period real world retrospective cohort study
Source: BMC Pregnancy Childbirth. 2024 Jan 27;24:86. doi: 10.1186/s12884-023-06237-6 (PMC10821259; doi:10.1186/s12884-023-06237-6)
Supplement: Supplementary file 1 — Additional file 1. [file 12884_2023_6237_MOESM1_ESM.xlsx]

## Sheet: Sheet2
	Female age (years old)	male age(years old)	karyotype of couples	fragment size of rearrangement	embryo number	days of blastocysts at biopsied	blastocyst morphological rating	results
case 1	27	31	46,XX,der(6)(6qter→6q23.3::6p12→6q11::11p11.2→11pter,der(11)(6pter→6p12::6q23.3→6q11::11p11.2→11qter) 46,XY	/	1017-1-1	day5	4BC	sseq[GRCh37]6p21.1p11.2(12Mb)×3 sseq[GRCh37]6q22.32q27(43Mb)×3 sseq[GRCh37]11p11.2p11.12(5Mb)×1 sseq[GRCh37]11q11q13.2(14Mb)×1 sseq[GRCh37]11q13.4q25(63Mb)×1
					1017-1-2		4BC	euploid
					1017-1-3		4BC	euploid
					1017-1-4		4BB-	euploid
					1017-1-5	day6	4BC	sseq[GRCh37]6p25.3p21.1(45Mb)×3 sseq[GRCh37]6p21.1p11.2(12Mb)×1 sseq[GRCh37]6q13q22.31(56Mb)×3 sseq[GRCh37]6q22.33q27(42Mb)×1 sseq[GRCh37]11p15.5p11.2(43Mb)×1 sseq[GRCh37]11p11.2p11.12(5Mb)×3 sseq(11q)×3
					1017-1-6		4BC	sseq[GRCh37]6p25.3p21.1(45Mb)×3 sseq[GRCh37]6q12q22.32(63Mb)×3 sseq[GRCh37]11p15.5p11.2(43Mb)×1
case 2	34	35	46,XX,t(12;22;15)(p10;p10;q10) 46,XY	whole arm	0639-1-1	day5	4BC	euploid
					0639-1-2		4BB	seq[GRCh37]12q13.12q13.13(5.5Mb)×3 seq[GRCh37]12q13.11q13.3(11Mb)×3(mosaic) seq(22)×1
					0639-1-3		4BC	seq(12p)×1 seq(22)×1
					0639-1-4		4BC	euploid
					0639-1-5	day6	4B-C	seq(12p)×3 seq(22)×3
					0639-1-6		6B-C	euploid
					0639-1-7		6BC	seq(8)×1;seq(12p)×1;seq(21)×1;seq(22)×3
					0639-1-8		5BC	euploid
					0639-1-9		4BC	seq(22)×3
case 3	31	37	45,XX,der(13;14)(q10;q10);t(13;18)(q13;q22) 46,XY	chr13 74Mb, chr18 4-15Mb	0903-1-1	day6	4BC	sseq[GRCh37]13q13.3q34(75Mb)×3 sseq[GRCh37]18q22.1q23(16Mb)×1
					0903-1-2		4B-C	sseq[GRCh37]13q13.3q34(75Mb)×1 sseq[GRCh37]18q22.1q23(16Mb)×3
					0903-1-3		4BB-	sseq[GRCh37]13q13.3q34(74Mb)×1 sseq(14)×3 sseq(18p)×1 sseq[GRCh37]18q11.2q21.33(43Mb)×1
case 4	28	28	45,XX,der(13;14)(q10;q10);t(5;16)(q24;p13.1) 46,XY	chr15 23Mb, chr16 11Mb	1397-1-1	day6	4BC	sseq(16)×3
					1397-1-2		4BC	euploid
case 5	28	27	46, XX, inv(2)(p12p22);t(15;22)(q15;q11.2) 46,XY	chr15 56Mb, chr22 24Mb	1204-1-1	day5	4AB	euploid
					1204-1-2		4AB	euploid
					1204-1-3	day6	5BC	sseq[GRCh37]15q11.2q15.1(19Mb)×1 sseq[GRCh37]22q11.1q11.21(4.6Mb)×3
case 6	32	33	46,XX,t(1;6)(p31.1;q16.1);inv(6)(p21.3q16.1) 46,XY	chr1 70Mb, chr6 70Mb	0617-1-1	day5	4B-C	seq(13)×1
					0617-1-2		4BC	euploid
					0617-1-3	day6	4B-C	seq[GRCh37]1p36.22p22.3(77Mb)×3(mosaic); seq(4p)×1(mosaic); seq[GRCh37]4q13.3q35.2(119Mb)×1(mosaic); seq[GRCh37]6p25.3p22.1(30Mb)×1; seq[GRCh37]6q14.1q27(88Mb)×4
					0617-1-4		4B-C	seq[GRCh37]1p36.33p31.1(80Mb)×1; seq[GRCh37]6p25.3p21.31(36Mb)×4; seq[GRCh37]6p21.2p11.2(21Mb)×3; seq(6q)×3; seq[GRCh37]10q22.1q22.2(7Mb)×3; seq(14)×3(mosaic)
					0617-2-1	day5	4BC	sseq[GRCh37]1p36.33p31.1(81Mb)×3 sseq(6p)×3 sseq[GRCh37]6q11.1q14.1(19Mb)×3
					0617-2-2		4B-C	euploid
					0617-2-3	day6	5BC	euploid
					0617-2-4		6BC	sseq[GRCh37]1p36.33p36.23(7.1Mb)×3 sseq[GRCh37]1p36.31p31.1(75Mb)×3 sseq[GRCh37]6q14.1q27(88Mb)×1
					0617-2-5		6BC	euploid
					0617-2-6		5BC	euploid
					0617-2-7		4BC	sseq[GRCh37]1p36.33p31.1(81Mb)×3 sseq[GRCh37]6q14.1q27(88Mb)×1
case 7	30	32	46,XX 46,XY,inv(5)(q11.2q22);t(5;8)(q22;q11.2)	chr5 65Mb, chr8 90Mb	1060-1-1	day6	3BB-	sseq[GRCh37]5q23.1q35.2(55Mb)×3 sseq[GRCh37]5q35.2q35.3(4Mb)×3（mosaic） sseq[GRCh37]8pterp23.1(12Mb)×7 sseq[GRCh37]8p22p11.21(30Mb)×3 sseq[GRCh37]8q11.23q24.3(92Mb)×1 sseq(16)×1
					1060-1-2		4B-C	sseq(Xp)×1 sseq[GRCh37]Xq11.1q23(51Mb)×1（mosaic） sseq[GRCh37]Xq23q28(41Mb)×1 sseq(18)×1（mosaic）
					1060-1-3		5BB-	euploid
					1060-1-4		4BB-	euploid
					1060-1-5		5BC	euploid
