# Supplementary material for: Preimplantation genetic testing in couples with balanced chromosome rearrangement: a four-year period real world retrospective cohort study
Source: BMC Pregnancy Childbirth. 2024 Jan 27;24:86. doi: 10.1186/s12884-023-06237-6 (PMC10821259; doi:10.1186/s12884-023-06237-6)
Supplement: Supplementary file 2 — Additional file 2. [file 12884_2023_6237_MOESM2_ESM.xlsx]

## Sheet: MaReCs
MARECSno	Karyotype results of wife	Karyotype results of husband	embryo no.	first stage	second stage	prenatal diagnosis and follow-ups
2022M3	46,XX	46,XY,t(1;8)(q44;p21.3)	1087-1-7	euploid	non-carrier	CMA+Karyotype (-), singleton, healthy
			1087-1-8	euploid	carrier
			1087-1-9	euploid	non-carrier
2022M4	46,XX	46,XY,t(5;8)(p14;p11.2)	1066-1-1	euploid	non-carrier	CMA+Karyotype (-), singleton, healthy
			1066-1-3	euploid	non-carrier
2022M6	46,XX	46,XY,t(6;7)(q21;p15)	1145-1-1	euploid	non-carrier	CMA+Karyotype (-), singleton, healthy
			1145-1-4	euploid	non-carrier
			1145-1-5	euploid	non-carrier
			1145-1-9	euploid	non-carrier
2022M8	46,XX	46,XY,t(3;16)(q27;q13)	0956-1-2	euploid	carrier	CMA(-), singleton, healthy
			956-1-5	euploid	carrier
			956-1-6	euploid	carrier
			956-1-7	euploid	carrier
2022M10	46,XX	46,XY,t(2;14)(q31;q13)	1300-1-1	euploid	non-carrier	during pregnancy (14 weeks of gestation)
			1300-1-2	euploid	non-carrier
			1300-1-3	euploid	non-carrier
2022M12	46,XX	46,XY,t(2;4)(p22;q28)	1380-1-1	euploid	carrier	CMA(-), singleton (24 weeks of gestation)
			1380-1-2	euploid	non-carrier
			1380-1-5	euploid	carrier
2022M14	46,XX	46,XY,t(2;7)(p12;p12)	1511-1-2	euploid	carrier	unpregnancy
			1511-1-3	euploid	non-carrier
			1511-1-8	euploid	carrier
			1511-1-11	euploid	carrier
2021M6	46,XX	46,XY,t(10;17)(q24.3;p13)	0432-1-1	euploid	carrier	CMA(-),twins, healthy
			0432-1-2	euploid	non-carrier
			0432-1-3	euploid	carrier
			0432-1-4	euploid	non-carrier
			0432-1-5	euploid	non-carrier
2021M8	46,XX	46,XY,t(19;22)(p13.2;q12.1)	0232-3-1	euploid	carrier	CMA+Karyotype (-), singleton, healthy
			0232-3-3	euploid	carrier
2021M10	46,XX	46,XY,t(2;8)(q11.2;q24.3)	0700-1-4	euploid	carrier	CMA+Karyotype (-), singleton, healthy
			0700-1-7	euploid	carrier
2021M17	46,XX	46,XY,t(11;12)(p15;q22)	0626-2-1	euploid	carrier	CMA+Karyotype (-), singleton, healthy
			0626-2-2	euploid	non-carrier
			0626-2-6	euploid	non-carrier
			0626-2-7	euploid	non-carrier
2021M19	46,XX	46,XY,t(2;17)(q24.3;p11.2)	0895-1-3	euploid	non-carrier	CMA(-),singleton, healthy
			0895-1-4	euploid	carrier
			0895-1-5	euploid	carrier
2021M21	46,XX	46,XY,t(5;8)(q13.3;q11.23)	0625-2-1	euploid	carrier	during pregnancy (27 weeks of gestation)
			0625-2-2	euploid	non-carrier
			0625-2-3	euploid	non-carrier
			0625-2-4	euploid	non-carrier
2021M23	46,XX	46,XY,t(2;8)(q11.2;q24.3）	0700-2-2	euploid	non-carrier	CMA+Karyotype (-), singleton, healthy
			0700-2-7	euploid	non-carrier
2021M26	46,XX	46,XY,t(4;11)(q21.3;q21)	0928-1-2	euploid	non-carrier	CMA+Karyotype (-), singleton, healthy
			0928-1-3	euploid	carrier
			0928-1-5	euploid	non-carrier
			0928-1-6	euploid	carrier
2021M28	46,XX	46,XY,t(8;9)(q24.22;p24)	0893-1-1	euploid	non-carrier	CMA+Karyotype (-), induced abortion due to cleft lip and palate during second trimester
			0893-1-8	euploid	non-carrier
			0893-1-11	euploid	non-carrier
2021M29	46,XX	46,XY,t(2;5)(p23;q31.1)	0897-1-2	euploid	non-carrier	CMA+Karyotype (-), singleton, healthy
			0897-1-3	euploid	carrier
			0897-1-4	euploid	non-carrier
2021M32	46,XX	46,XY,t(8;9)(q24.2;q21)	0584-2-1	euploid	non-carrier	CMA+Karyotype (-), singleton, healthy
			0584-2-3	euploid	carrier
2021M35	46,XX	46,XY,t(5;6)(q13;q13)	0832-1-4	euploid	carrier	unpregnancy
			0832-2-1	euploid	carrier
2020M4	46,XX	46,XY,t(13;14)(q33;q31)	0254-1-1	euploid	carrier	unpregnancy
			0254-1-2	euploid	carrier
			0254-1-3	euploid	non-carrier
			0254-1-4	euploid	non-carrier
			0254-1-9	euploid	carrier
2020M8	46,XX	46,XY,t(1;9)(p22.2;q13)	0179-2-1	euploid	carrier	CMA(-),singleton, healthy
			0179-2-3	euploid	carrier
			0179-2-4	euploid	carrier
2020M9	46,XX	46,XY,t(6;12)(q12;q12)	0334-1-1	euploid	non-carrier	CMA(-),singleton, healthy
			0334-1-2	euploid	carrier
			0334-1-3	euploid	non-carrier
2020M12	46,XX	46,XY,t(4;18)(p16;q11.2)	0300-2-1	euploid	non-carrier	unpregnancy
			0300-2-8	euploid	non-carrier
2022M2	46,XX,t(9;17)(p10;p10)	46,XY	1051-1-1	euploid	carrier	during pregnancy
			1051-1-3	euploid	carrier
			1051-1-4	euploid	non-carrier
			1051-1-5	euploid	non-carrier
			1051-1-6	euploid	carrier
2022M9	46,XX,t(7;14)(q32;q22)	46,XY	1231-1-4	euploid	carrier	unpregnancy
			1231-1-5	euploid	carrier
			1231-1-7	euploid	carrier
			1231-1-10	euploid	non-carrier
2022M13	46,XX,t(5;12)(p15.3;q24.2)	46,XY	0854-2-1	euploid	non-carrier	CMA(-)
			0854-2-6	euploid	carrier
2022M15	46,XX,t(11;22)(q23;q11.2)	46,XY	1290-2-1	euploid	non-carrier	during pregnancy
			1290-2-3	euploid	carrier
			1290-2-4	euploid	non-carrier
2022M18	46,XX,t(6;8)(p23;q24.3)	46,XY	1242-2-1	euploid	carrier	during pregnancy
			1242-2-2	euploid	non-carrier
			1242-2-3	euploid	non-carrier
			1242-2-4	euploid	non-carrier
			1242-2-6	euploid	carrier
2022M20	46,XX,t(10;18)(q26.1;q21.1)	46,XY	1491-1-2	euploid	non-carrier	unpregnancy
			1491-1-3	euploid	carrier
			1491-1-4	euploid	non-carrier
			1491-1-5	euploid	non-carrier
			1491-1-13	euploid	non-carrier
2022M21	46,XX,t(3;12)(p25;p13)	46,XY	1673-1-8	euploid	carrier	CMA+Karyotype (-), singleton, during prengnacy
			1673-1-9	euploid	non-carrier
			1673-1-12	euploid	carrier
			1673-1-16	euploid	non-carrier
			1673-1-17	euploid	carrier
2021M1	46,XX,t(3;12)(q26.2;q24.3)	46,XY	0490-1-2	euploid	non-carrier	CNV-seq+Karyotype (-), singleton, during prengnacy
			0490-1-4	euploid	carrier
			0490-1-6	euploid	non-carrier
			0490-1-7	euploid	non-carrier
			0490-1-9	euploid	carrier
			0490-1-10	euploid	non-carrier
			0490-1-11	euploid	non-carrier
			0490-1-13	euploid	carrier
2021M3	46,XX,t(13;14)(q34;q24.3)	46,XY	0326-1-4	euploid	carrier	CMA(-),singleton, healthy
			0326-3-1	euploid	N/A
			0326-3-3	euploid	carrier
2021M4	46,XX,t(1;13)(q42;q22)	46,XY	0449-1-3	euploid	carrier	CMA(-),singleton, healthy
			0449-1-4	euploid	non-carrier
			0449-1-5	euploid	non-carrier
2021M11	46,XX,t(11;22)(q23.3;q11.2）	46,XY	0783-1-2	euploid	carrier	early pregnancy
			0783-1-6	euploid	carrier
			0783-1-7	euploid	carrier
			0783-1-8	euploid	non-carrier
2021M13	46,XX,t(3;16)(?p10;p10)	46,XY	0853-1-3	euploid	carrier	unpregnancy
			0853-1-4	euploid	non-carrier
			0853-1-6	euploid	non-carrier
2021M15	46,XX,t(2;10)(q22;p12)	46,XY	0748-1-2	euploid	carrier	unpregnancy
			0748-1-3	euploid	carrier
			0748-1-4	euploid	carrier
			0748-1-8	euploid	carrier
2021M18	46,XX,t(2;17)(p21;q21.3）	46,XY	0898-1-1	euploid	non-carrier	CMA(-),singleton, healthy
			0898-1-2	euploid	non-carrier
			0898-1-3	euploid	non-carrier
			0898-1-4	euploid	non-carrier
2021M20	46,XX,t(3;13)(p13;q32)	46,XY	0686-2-1	euploid	carrier	CMA(-),singleton, healthy
			0686-2-2	euploid	non-carrier
			0686-2-5	euploid	carrier
			0686-2-6	euploid	carrier
			0686-2-7	euploid	carrier
			0686-2-12	euploid	carrier
2021M22	46,XX,t(2;7)(q23;q31.2)	46,XY	0933-1-1	euploid	carrier	CMA+Karyotype (-), singleton, healthy
			0933-1-2	euploid	non-carrier
			0933-1-5	euploid	carrier
			0933-1-6	euploid	non-carrier
2021M24	46,XX,t(11;22)(q23;q11.2)	46,XY	0857-1-2	euploid	carrier	early pregnancy
			0857-1-3	euploid	non-carrier
			0857-1-6	euploid	carrier
			0857-1-7	euploid	non-carrier
2021M25	46,XX,t(8;15)(p23.1;q22.3)	46,XY	0998-1-6	euploid	non-carrier	CMA(-),singleton, healthy
			0998-1-8	euploid	non-carrier
2021M30	46,XX,t(7;11)(p22.3;q24.2)	46,XY	0560-2-5	euploid	carrier	unpregnancy
			0560-2-10	euploid	non-carrier
2021M31	46,XX,t(2;4)(p21;q31.1)	46,XY	1016-1-3	euploid	non-carrier	CMA+Karyotype (-), singleton, healthy
			1016-1-4	euploid	carrier
2021M34	46,XX,t(3;7)(p25;q32)	46,XY	1010-1-3	euploid	non-carrier	singleton, healthy
			1010-1-4	euploid	non-carrier
			1010-1-6	euploid	non-carrier
			1010-1-16	euploid	carrier
2020M1	46,XX,t(12;20)(p13.3;q13.2)	46,XY	00150-1-2	euploid	non-carrier	CMA+Karyotype (-), singleton, healthy
			00150-1-5	euploid	carrier
			00150-1-7	euploid	non-carrier
2020M3	46,XX,t(8;18)(q23;q22)	46,XY	0223-1-3	euploid	non-carrier	CMA(-),singleton, healthy
			0223-1-6	euploid	non-carrier
			0223-1-7	euploid	carrier
			0223-1-11	euploid	non-carrier
2020M5	46,XX,t(9;12)(p21;q21.1)	46,XY	0261-1-1	euploid	carrier	singleton, healthy
			0261-1-5	euploid	carrier
			0261-1-8	euploid	carrier
			0261-1-9	euploid	non-carrier
			0261-1-12	euploid	non-carrier
			0261-1-13	euploid	carrier
2020M6	46,XX,t(2;8)(q33;q24.1)	46,XY	0311-1-5	euploid	non-carrier	CMA+Karyotype (-), singleton, healthy
			0311-1-6	euploid	non-carrier
			0311-1-8	euploid	non-carrier
			0311-1-9	euploid	non-carrier
			0311-1-11	euploid	N/A
			0311-1-13	euploid	non-carrier
2019M4	46,XX,t(2;3)(q21;p12)	46,XY	0023-1-1	euploid	carrier	singleton, healthy
			0023-1-2	euploid	non-carrier
			0023-2-3	euploid	carrier
2020M11	46,XX,t(3;14)(q13.2;q11.2)	46,XY	0316-1-1	euploid	carrier	CMA(-),singleton, healthy
			0316-1-3	euploid	carrier
			0316-1-4	euploid	non-carrier
			0316-1-6	euploid	non-carrier
2022M1	46,XX	45,XY,der(14;21)(q10;q10)	0967-1-1	euploid	carrier	CMA+Karyotype (-), singleton, healthy
			0967-1-3	euploid	non-carrier
2022M5	46,XX	45,XY,der(13;14)(q10;q10)	1128-1-1	euploid	non-carrier	CMA(-), singleton, healthy
			1128-1-4	euploid	non-carrier
			1128-1-5	euploid	non-carrier
			1128-1-6	euploid	carrier
			1128-1-8	euploid	carrier
			1128-1-9	euploid	carrier
			1128-1-10	euploid	non-carrier
2022M7	46,XX	45,XY,der(13;14)(q10;q10)	1201-1-1	euploid	carrier	unpregnancy
			1201-1-2	euploid	carrier
2022M11	46,XX	45,XY,der(15;21)(q10;q10)	990-1-1	euploid	non-carrier	CMA(-), singleton, healthy
			990-1-4	euploid	non-carrier
			990-1-5	euploid	carrier
			990-1-6	euploid	carrier
			990-1-8	euploid	carrier
2022M16	46,XX	45,XY,der(14;15)(q10;q10)	1435-1-1	euploid	non-carrier	early pregnancy
			1435-1-2	euploid	non-carrier
			1435-1-4	euploid	carrier
			1435-1-8	euploid	non-carrier
			1435-1-9	euploid	carrier
2021M2	46,XX	45,XY,rob(15;22)(q10;q10)	0537-1-1	euploid	non-carrier	CNV-seq+Karyotype (-), singleton, during prengnacy
			0537-1-2	euploid	non-carrier
			0537-1-5	euploid	carrier
			0537-1-8	euploid	non-carrier
			0537-1-9	euploid	carrier
2021M5	46,XX	45,XY,rob(13;14)(q10;q10)	0556-1-3	euploid	carrier	CMA+Karyotype (-), singleton, healthy
			0556-1-5	euploid	carrier
			0556-1-6	euploid	non-carrier
			0556-1-7	euploid	non-carrier
			0556-1-8	euploid	carrier
2021M7	46,XX	45,XY,rob(14;15)(q10;q10)	0665-1-1	euploid	carrier	unpregnancy
			0665-1-2	euploid	carrier
			0665-1-3	euploid	non-carrier
			0665-1-4	euploid	carrier
			0665-1-8	euploid	carrier
			0665-1-9	euploid	non-carrier
			0665-1-10	euploid	carrier
			0665-1-11	euploid	N/A
2021M14	46,XX	45,XY,der(13;14)(q10;q10)	0860-1-3	euploid	carrier	singleton, healthy
			0860-1-6	euploid	carrier
			0860-1-9	euploid	non-carrier
2021M27	46,XX	45,XY,der(13;14)(q10;q10)	0923-1-1	euploid	carrier	CMA+Karyotype (-), singleton, healthy
			0923-1-3	euploid	carrier
			0923-1-4	euploid	non-carrier
			0923-1-5	euploid	non-carrier
2021M33	46,XX	45,XY,der(14;21)(q10;q10)	0941-1-1	euploid	non-carrier	CMA+Karyotype (-), singleton, healthy
			0941-1-2	euploid	carrier
			0941-1-3	euploid	carrier
			0941-1-4	euploid	non-carrier
2020M2	46,XX	45,XY,rob(14;21)(q10;q10)	0103-1-3	euploid	non-carrier	CMA(-),singleton, healthy
			0103-1-4	euploid	carrier
			0103-1-6	euploid	carrier
			0103-1-7	euploid	carrier
2020M7	46,XX	45,XY,rob(13;14)(q10;q10)	0332-1-1	euploid	carrier	CMA(-),singleton, healthy
			0332-1-5	euploid	carrier
			0332-1-6	euploid	carrier
			0332-1-8	euploid	non-carrier
			0332-1-9	euploid	carrier
2022M17	45,XX,der(14;21)(q10;q10)	46,XY	1390-1-6	euploid	carrier	early pregnancy
			1390-2-1	euploid	non-carrier
			1390-2-3	euploid	non-carrier
			1390-2-4	euploid	non-carrier
2022M19	45,XX,der(14;21)(q10;q10)	46,XY	1509-1-1	euploid	carrier	early pregnancy
			1509-1-3	euploid	non-carrier
2021M9	45,XX,rob(13;14)(q10;q10)	46,XY	0650-1-1	euploid	non-carrier	CMA+Karyotype (-), singleton, healthy
			0650-1-3	euploid	non-carrier
			0650-1-6	euploid	carrier
2021M12	45,XX,der(14;21)(q10;q10）	46,XY	0864-1-2	euploid	non-carrier	CMA(-),singleton, healthy
			0864-1-4	euploid	non-carrier
			0864-1-5	euploid	carrier
			0864-1-8	euploid	non-carrier
2021M16	45,XX,der(13;14)(q10;q10)	46,XY	0913-1-1	euploid	non-carrier	CMA(-),singleton, healthy
			0913-1-3	euploid	carrier
			0913-1-4	euploid	non-carrier
			0913-1-7	euploid	carrier
			0913-1-9	euploid	non-carrier
2020M10	45,XX,rob(13;14)(q10;q10)	46,XY	0310-1-3	euploid	non-carrier	CMA(-),singleton, healthy
			0310-1-5	euploid	carrier
			0310-1-6	euploid	non-carrier
			0310-1-7	euploid	N/A
2019M1	45,XX,rob(14;21)(q10;q10)	46,XY	0018-1-2	euploid	non-carrier	CMA(-),singleton, healthy
			0018-1-5	euploid	non-carrier
2019M3	45,XX,rob(14;22)(q10;q10)	46,XY	0045-1-1	euploid	carrier	CMA(-),singleton, healthy
			0045-1-5	euploid	carrier
